# Supplementary material for: Evidence of Extensive Circulation of Yersinia enterocolitica in Rodents and Shrews in Natural Habitats from Retrospective and Perspective Studies in South Caucasus
Source: Pathogens. 2021 Jul 26;10(8):939. doi: 10.3390/pathogens10080939 (PMC8400892; doi:10.3390/pathogens10080939)
Supplement: Supplementary file 1 [file pathogens-10-00939-s001.zip]

Archive with 1 entries (1 files):
- pathogens-1297493-supplementary.pdf
